# Supplementary material for: MARCH2, a T cell specific factor that restricts HIV-1 infection
Source: PLoS Pathog. 2024 Jul 29;20(7):e1012330. doi: 10.1371/journal.ppat.1012330 (PMC11309421; doi:10.1371/journal.ppat.1012330)
Supplement: S1 Data — (XLSX) [file ppat.1012330.s012.xlsx]

## Sheet: Fig 1
Fig 1A	THP-1 MARCH2 fold change
	hours post treatment	Mock							IFN-β
	4	0.86	1.2	0.97	1.03	0.97	0.96	1.05	0.93	1.05	1.29	1.2	1.05	0.81	1.27
	8	0.96	1.1	0.95	0.99	1.02	0.98	1.02	0.86	0.78	0.89	0.79	0.99	0.82	0.61
	16	0.99	1.03	0.98	0.96	1.04	0.98	1.02	1.33	0.81	0.79	0.68	0.63	0.66	0.66
	24	0.92	1.06	1.03	0.94	1.07	0.93	1.08	1.09	0.69	0.83	1.02	1	0.91	0.92
	H9 MARCH2 fold change
	hours post treatment	Mock							IFN-β
	4	0.98	0.97	1.05	1.04	0.96	0.79	1.27	0.96	0.87	0.84	0.78	0.77	1.36	0.9
	8	0.8	1.05	1.2	1.14	0.88	0.98	1.01	0.73	1.32	1.8	0.91	0.84	1.02	0.86
	16	1.16	0.9	0.96	0.92	1.09	0.58	1.72	0.42	0.93	0.63	1.13	0.94	1.14
	24	1.08	1.17	0.79	1	1	0.89	1.12	1.08	0.98	1.49	1.14	1.16		1.54
	293T MARCH2 fold change
	hours post treatment	Mock							IFN-β
	4	0.93	0.87	1.24	0.83	1.21	0.88	1.14	1.03	0.81	0.97	1.34	1.21	1.27	0.84
	8	0.96	0.88	1.18	1.12	0.9	1.18	0.84	1.05	1.07	1.37	1.02	1.01	0.85	1.03
	16	1.32	0.8	0.95	1.09	0.92	0.97	1.04	1.45	1.2	1.47	0.92	0.49	0.71	1
	24	1		1	0.9	1.11	0.83	1.2	0.93	0.96	0.84	0.79	0.78	1.01	0.92
Fig 1B	CD4+ T cells Donor 1 MARCH2 fold change						Fig 1C	MDMs Donor 1 MARCH2 fold change
	hours post treatment	Mock		IFN-β				hours post treatment	Mock		IFN-β
	4	1	1	0.748876	0.920466			4	1	1	0.974766	1.32413
	8	1	1	0.652416	0.725785			8	1	1	1.08565	0.835104
	16	1	1	1.0977	1.44693			16	1	1	0.588925	1.4045
	24	1	1	1.1062	1.3507			24	1	1	1.10026	1.75758
	CD4+ T cells Donor 2 MARCH2 fold change							MDM Donor 2 MARCH2 fold change
	hours post treatment	Mock		IFN-β				hours post treatment	Mock		IFN-β
	4	1	1	1.10977	1.08529			4	1	1	1.09934	1.60661
	8	1	1	1.05503	0.850535			8	1	1	1.82559	1.18513
	16	1	1	1.16936	1.14101			16	1	1	0.727757	0.725309
	24	1	1	1.02666	1.28222			24	1	1	0.887626	0.993392
	CD4+ T cells Donor 3 MARCH2 fold change							MDM Donor 3 MARCH2 fold change
	hours post treatment	Mock		IFN-β				hours post treatment	Mock		IFN-β
	4	1	1	1.03492	0.995426			4	1	1	0.927941	0.731458
	8	1	1	0.813905	0.993283			8	1	1	1.30755	1.70303
	16	1	1	1.03682	1.2997			16	1	1	0.849942	1.42681
	24	1	1	1.12793	1.12705			24	1	1	0.787887	2.24336
Fig 1D	THP-1 MARCH2 fold change
	hours post infection	Mock						HIV-1
	4	0.99	1.01	0.92	1.08	0.97	1.03	0.98	0.89	0.66	0.6	1.1	0.9
	8	0.95	1.06	0.87	1.16	1.18	0.85	0.94	0.82	0.41	0.46	0.58	0.65
	16	1.06	0.95	0.91	1.1	1.04	0.96	1.48	1.03	1.07	0.98	0.9	0.94
	24	0.93	1.08	1.07	0.93	0.83	1.21	0.98	1.36	1.29	1.27	0.82	0.83
	H9 MARCH2 fold change
	hours post infection	Mock						HIV-1
	4	1.03	0.97	0.77	1.31	1.03	0.97	1.34		1.01	1.22	1.24	0.99
	8	0.92	1.09	1.1	0.91	1.05	0.96	0.99	1.14	0.97	1.06	1.34	1.13
	16	0.95	1.06	0.83	1.2	0.89	1.13	1.03	1.03	1.05		1.15	0.93
	24	0.9	1.12	0.94	1.07	0.99	1.01	1.17	0.8	1.18	1.34	1.39	1.37

## Sheet: Fig 2
Fig 2E	MLV % relative infectivity
	Mock	E.V.	hM2	mM2 WT	mM2 S18G	mM2 Q58P	mM2 C61G	mM2 N75C
	0.38209	100	40.6165	92.9742	43.0411	32.331	26.5393	26.498
	0.139034	100	29.9734	77.1691	29.6933	23.9957	24.989	16.7461
	0.151841	100	20.6272	68.5154	27.5171	23.1147	19.2457	22.2134
Fig 2G	HIV-1 % relative infectivity
	Mock	E.V.	hM2 WT	mM2	hM2 G18S	hM2 P58Q	hM2 G61C	hM2 C75N
	0	100	32.8247	74.772	19.4901	26.9442	52.7455	25.2
	0	100	24.7265	97.4729	50.1053	39.2058	86.4885	39.5403
	0	100	24.3027	86.2776	24.7461	29.5936	69.2121	34.04

## Sheet: Fig 4
Fig 4B	% relative infectivity
	Mock	E.V.	M2LI	M2SI
	0.212746	100	5.03389	93.2202
	0.160051	100	13.7856	68.7757
	0.132285	100	9.27568	68.0433

## Sheet: Fig 6
Fig 6D	Pearson's coefficient
	0.57
	0.58
	0.54
	0.58
	0.82

## Sheet: Fig 7
Fig 7B	% relative infectivity
	Mock	E.V. (1 ug)	M2 (1 ug)	E.V. (2 ug)	M2 (2 ug)
	0	100	86.8	100	72.9
	0	100	77.2	100	75
	0	100	85.2	100	68.5
Fig 7D	% relative infectivity
	Mock	E.V.	M2 RING-CHmut (25ng)	M2 RING-CHmut (50ng)	M2 RING-CHmut (100ng)
	0.248798	100	83.9244	68.322	57.7427
	0.163929	100	84.8742	64.2724	48.4395
	0.133847	100	76.2805	65.2685	55.0901
	0.12326	100	83.8097	76.3525	59.9034
Fig 7F	% relative infectivity
	Mock	E.V.	M2 WT	M2 TM2TR (25 ng)	M2 TM2TR (50 ng)	M2 TM2TR (100 ng)	M2 TM2TR (200 ng)
	0.045603	100	75.7345	87.7625	98.1466	104.689	100.254
	0.15001	100	81.6857	96.4001	94.762	124.648	111.096
	0.091574	100	76.7376	95.0586	94.9928	110.11	87.7962
Fig 7G	HIV-1 Env- mediated virion fusion (%)
	Mock	E.V.	E.V. + T20	M2 RING-CHmut	M2 RING-CHmut + T20
	0.078	5.22	0.063	1.54	0.048
	0.38	5.235	0.525	1.84	0.43
	0.003655	5.92	0.0325	1.46	0.013
Fig 7I	% relative infectivity
	Mock	E.V.	M2	M2 RING-CHmut
	0.160608	100	7.04573	57.4555
	0.14977	100	8.15603	51.6579
	0.162171	100	9.96527	51.2337

## Sheet: Fig 8
Fig 8A	MARCH fold change H9
	shCtrl	shM2	shCtrl	shM2
	M2		M3
	0.957265	0.23876	0.989924	1.00423
	1.16149	0.245545	0.971832	1.00977
	1.00178	0.268731	0.925291	1.09121
	1.04464	0.251257	1.01018	0.874676
	0.860962	0.178911	1.02898	0.937377
	0.998221	0.231627	1.08074	1.01473
Fig 8B	HIV-1 DNA/GAPDH H9
	Nef	shCtrl						shM2
	24h	0.0157131	0.0300519	0.0260764	0.0248424	0.0249168	0.0357671	0.0291673	0.051637	0.0437225	0.0419551	0.0422507	0.0494452
	48h	0.0541204	0.0468691	0.0514897	0.0453505	0.0268571	0.0543933	0.117908	0.0972801	0.121782	0.172889	0.130759	0.135056
	72h	0.423894	0.572049	0.473736	0.650824	0.551222	0.523787	2.89966	4.65999	2.98927	2.80559	3.73414	3.31072
	Env	shCtrl						shM2
	24h	0.0513425	0.0726678	0.0655001	0.0777402	0.069523	0.0868437	0.102933	0.136471	0.130639	0.127704	0.108507	0.111502
	48h	0.122918	0.0960395	0.112366	0.0919708	0.0601931	0.120061	0.241107	0.227464	0.238453	0.296428	0.238096	0.238385
	72h	0.647627	0.871087	0.688599	1.02534	0.834367	0.999213	3.71023	5.05886	3.58317	3.43356	4.79007	3.8552
Fig 8C	gp120/p24			gp41/p24
	shCtrl	shM2		shCtrl	shM2
	1	1.59048		1	1.85514
	1	1.75538		1	1.68503
	1	2.06603		1	1.6044
Fig 8E	MARCH fold change THP1
	shCtrl	shM2	shCtrl	shM2		shCtrl	shM8	shM2/M8	shCtrl	shM8	shM2/M8
	M2		M3			M8			M2
	1.14	0.04	0.88	1.19		1	0.282395	0.220836	0.999994	1.6356	0.060714
	1.4	0.04	0.71	1.2		1	0.202957	0.153529	1	0.829799	0.096043
	1.24	0.09	0.8	0.65		1	0.256824	0.251536	1	0.810247	0.043409
	0.99	0.02	1.01	0.7
	1.41	0.04	0.71	1.12
	1.01	0.05	0.99	0.89
Fig 8F	HIV-1 DNA/GAPDH THP1
	shCtrl	shM2	shCtrl	shM2	shCtrl	shM2	shCtrl	shM2	shCtrl	shM2	shCtrl	shM2
	2 dpi		3 dpi		5 dpi		2 dpi		3 dpi		5 dpi
	Nef						Env
	0.0174453	0.073609	0.0200324	0.0176276			0.0173895	0.0075738	0.0239179	0.0180406
	0.055415	0.069867	0.033356	0.041178			0.026971	0.03977	0.019544	0.024999
	0.008084	0.009371	0.005199	0.009319			0.007683	0.008445	0.005146	0.011502
	0.091456	0.061485	0.069719	0.034398	0.041122	0.018105	0.027677	0.02108	0.024011	0.009975	0.014287	0.048844
	0.07694	0.049678	0.061615	0.01862	0.036308	0.014084	0.011427	0.006343	0.011726	0.003729	0.006619	0.00213
	0.097392	0.032991	0.09095	0.02462	0.061915	0.034923	0.034086	0.013241	0.038058	0.011177	0.025788	0.015862
	HIV-1 DNA/GAPDH THP1
	shCtrl	shM8	shM2/M8	shCtrl	shM8	shM2/M8	shCtrl	shM8	shM2/M8	shCtrl	shM8	shM2/M8	shCtrl	shM8	shM2/M8	shCtrl	shM8	shM2/M8
	2 dpi			3 dpi			5 dpi			2 dpi			3 dpi			5 dpi
	Nef									Env
	0.015955	0.031701	0.0777	0.022625	0.061123	0.082161				0.017511	0.033901	0.080559	0.024496	0.064347	0.084718
	0.099317	0.133374	0.163761	0.047161	0.107094	0.094614				0.05671	0.077714	0.110287	0.030365	0.070402	0.052315
	0.015959	0.021362	0.023219	0.007995	0.014435	0.019437				0.014611	0.019911	0.028325	0.008411	0.017637	0.019955
	0.050366	0.109385	0.097278	0.030322	0.092466	0.110642	0.022056	0.111512	0.129884	0.012722	0.031719	0.030948	0.007357	0.034614	0.035371	0.006321	0.035728	0.042131
	0.043835	0.094472	0.087007	0.034373	0.068868	0.081878	0.018747	0.09324	0.109364	0.00927	0.016169	0.015244	0.005164	0.015503	0.014305	0.00242	0.019634	0.018083
	0.063573	0.101777	0.181043	0.036001	0.090553	0.069606	0.025997	0.118106	0.106696	0.024874	0.042808	0.070163	0.012276	0.046455	0.049605	0.008023	0.051684	0.052567
Fig 8G	Normalized gp120/p24						Fig 8H	% Relative Infectivity
	shCtrl	shM2	shCtrl	shM8	shM2/8			shCtrl	shM2	shCtrl	shM8	shM2/8
	1	1.15047	0.999999	1.87104	1.77529			100	126.769	100	234.946	191.272
	1	0.368997	1	2.35539	2.50499			100	86.4083	100	224.988	209.526
	0.999998	1.5037	1	2.71015	2.20173			100	128.56	100	242.603	202.125
								100	111.403	100	191.066	196.595
	Normalized gp41/p24
	shCtrl	shM2	shCtrl	shM8	shM2/8
	1	1.52497	1	4.02918	3.28188
	1	0.564675	1	2.59173	3.10059
	1	0.964737	1	3.81621	4.15818
Fig 8I	HIV-1 DNA/GAPDH Donor 1								HIV-1 DNA/GAPDH Donor 2								HIV-1 DNA/GAPDH Donor 3
	Nef	shCtrl			shM2				Nef	shCtrl			shM2				Nef	shCtrl			shM2
	1 dpi	0.0335845	0.0537494	0.0381364	0.0829802	0.0775697	0.0542195		1 dpi	0.0411505	0.0607383	0.046021	0.111398	0.12574	0.102192		1 dpi	0.056678	0.062129	0.06216	0.073452	0.0926	0.065876
	3 dpi	0.0533266	0.0495095	0.0552591	0.0953403	0.0526056	0.0703224		3 dpi	0.191636	0.199018	0.226064	0.363214	0.386521	0.355684		3 dpi	0.090123	0.104564	0.090093	0.085748	0.088737	0.084399
	5 dpi	0.13082	0.248095	0.112814	0.352178	0.269365	0.466412		5 dpi	0.265553	0.27936	0.278574	0.653447	1.03401	0.856263		5 dpi	0.078645	0.079007	0.08356	0.140637	0.138732	0.135139
	7 dpi	0.494629	0.418258	0.448792	0.756782	0.738318	1.18944		7 dpi	0.251221	0.242422	0.262121	1.30897	1.69742	1.08694		7 dpi	0.230124	0.300624	0.210402	0.420339	0.442365	0.418903
	Env	shCtrl			shM2				Env	shCtrl			shM2				Env	shCtrl			shM2
	1 dpi	0.0297293	0.039397	0.0279029	0.11118	0.0546988	0.0380254		1 dpi	0.0191778	0.0230528	0.0148532	0.0462979	0.0453758	0.0437338		1 dpi	0.074266	0.077156	0.07384	0.077802	0.105105	0.088548
	3 dpi	0.0374907	0.036375	0.0481524	0.0607225	0.0422606	0.065681		3 dpi	0.0868513	0.0870094	0.120342	0.185453	0.166136	0.151603		3 dpi	0.088637	0.109798	0.093853	0.076424	0.083817	0.086736
	5 dpi	0.0826133	0.150136	0.0876854	0.215919	0.188169	0.306703		5 dpi	0.13694	0.143128	0.142595	0.304814	0.453579	0.384574		5 dpi	0.091674	0.103652	0.075756	0.191036	0.210051	0.170241
	7 dpi	0.305221	0.259129	0.343534	0.628618	0.555091	0.844708		7 dpi	0.144876	0.140683	0.144975	0.865451	0.993476	0.814292		7 dpi	0.276301	0.344637	0.241576	0.394721	0.487346	0.430376
Fig 8J	HIV-1 DNA/GAPDH Donor 1
	Nef	shCtrl		shM2			shCtrl		shM8		shM2/M8
	3 dpi	6.32062	7.59934	7.67041	7.53897		3.50611	3.94202	4.51337	4.45814	5.16961	5.48708
	5 dpi	9.17649	10.5605	10.9578	12.0865		3.32493	3.80393	11.7355	12.5743	12.0133	11.4387
	7 dpi	28.494	30.1877	20.6412	23.9909		5.58345	5.8901	30.6929	25.8268	29.3006	29.5876
	Env	shCtrl		shM2			shCtrl		shM8		shM2/M8
	3 dpi	2.92746	3.29843	4.0194	3.79228		1.88842	2.12428	2.50349	2.4215	2.47346	2.55233
	5 dpi	4.23766	5.27074	4.69594	5.14895		1.71323	2.15256	5.10469	6.33808	5.48852	6.02017
	7 dpi	13.8181	14.1746	10.8631	12.8684		2.8113	3.21972	14.9267	12.9658	13.1473	14.3302
	HIV-1 DNA/GAPDH Donor 2
	Nef	shCtrl		shM2			shCtrl		shM8		shM2/M8
	3 dpi	4.2942	6.32827	4.30251	5.66874		3.59279	3.60292	7.06593	8.83248	5.71687	6.9843
	5 dpi	3.95262	6.21826	3.47827	4.44509		2.11919	3.89762	7.52275	8.83248	7.21672	8.3796
	7 dpi	6.49385	10.3654	5.95743	8.5926		3.09259	4.40385	8.43976	10.5906	9.10698	10.3588
	Env	shCtrl		shM2			shCtrl		shM8		shM2/M8
	3 dpi	1.75604	3.08928	2.2197	3.15881		2.07943	2.48879	4.56059	5.09719	4.05281	4.44143
	5 dpi	1.94117	2.86549	1.59249	2.37845		1.04513	2.24805	5.46063	5.9992	5.14678	6.50757
	7 dpi	2.93343	4.94794	3.203	4.85494		1.55941	2.31219	4.7522	5.94877	6.08686	7.39033

## Sheet: Fig 9
Fig 9A	% GFP+ H9 cells
	E.V.	M2
	21.3	6.56
	26.4	10.9
	23.5	9.85
Fig 9B	% GFP+ TZM-bl cells
	shCtrl	shM2
	4.515	12.8
	4.48	12.35
	5.835	10.3
Fig 9D	Normalized Pixel Intensity
	Distance (µm)	CTV-BMQC	ICAM-1	Gag	M2
	0	1	0.008409	0.028343	0.000221
	5.36e-08	0.805304	0.002079	0.033126	0.000326
	1.07e-07	0.576605	0.000864	0.037418	0.000432
	1.61e-07	0.393302	0.000757	0.037098	0.000537
	2.14e-07	0.329373	0.00078	0.037137	0.000625
	2.68e-07	0.340114	0.000548	0.044722	0.000789
	3.22e-07	0.470365	0.000383	0.062799	0.001071
	3.75e-07	0.67802	0.000524	0.086377	0.001595
	4.29e-07	0.832967	0.001558	0.10745	0.002826
	4.82e-07	0.921026	0.00583	0.133601	0.00592
	5.36e-07	0.869861	0.016809	0.177549	0.014925
	5.9e-07	0.66557	0.027935	0.24864	0.040956
	6.43e-07	0.438095	0.0319	0.34155	0.100023
	6.97e-07	0.278496	0.047252	0.437046	0.217179
	7.5e-07	0.176517	0.086613	0.508734	0.399677
	8.04e-07	0.122388	0.244055	0.607768	0.624715
	8.58e-07	0.095283	0.590845	0.738557	0.847286
	9.11e-07	0.075946	0.981042	0.919694	0.98031
	9.65e-07	0.060031	1	1	1
	1.02e-06	0.036749	0.678908	0.909731	0.921903
	1.07e-06	0.024533	0.288029	0.640152	0.790936
	1.13e-06	0.021062	0.069385	0.365093	0.658005
	1.18e-06	0.022017	0.014709	0.1725	0.557883
	1.23e-06	0.017735	0.004445	0.093959	0.512032
	1.29e-06	0.011179	0.003193	0.068023	0.51754
	1.34e-06	0.007729	0.005955	0.061773	0.570398
	1.39e-06	0.005234	0.014406	0.058873	0.671615
	1.45e-06	0.004836	0.023846	0.051027	0.815279
	1.5e-06	0.005967	0.023669	0.043169	0.995632

## Sheet: S1 Fig
S1A Fig	THP-1 ISG15 fold change
	hours post treatment	Mock				IFN-β
	4	1	0.92	1.09	0.96	1.05	19.84	36.6	29.42	22.19	28.4
	8	1	0.9	1.12	0.98	1.02	77.7	81.55	87.19	58.83	50.99
	16	1	0.9	1.11	0.98	1.02	70.55	84.17	59.17	57.35	75.82
	24	1	0.92	1.09	0.93	1.08	55.03	80.67	67.8	151.3	61.55
	H9 ISG15 fold change
	hours post treatment	Mock				IFN-β
	4	1	0.94	1.07	0.79	1.27	4.76	1.56	1.64	5.2	6.75
	8	1	1.06	0.95	0.98	1.01	8.67	12.22	10.75	11.34	16.56
	16	1	0.9	1.12	0.58	1.72	15.62	16.37	15.54	17.99	32
	24	1	0.98	1.03	0.89	1.12	8.5	10.62	10.87	26.86	18.2
	293T ISG15 fold change
	hours post treatment	Mock				IFN-β
	4	1	1.1	0.91	0.88	1.14	4.72	0.76	0.79	16.34	18.97
	8	1	1.03	0.98	1.18	0.84	25.47	14.95	14.55	22.21	20.85
	16	1	0.92	1.1	0.97	1.04	60.13	40.79	19.83	25.59	60.47
	24	1	0.98	1.01	0.83	1.2	22.13	29.6	37.49	92.84	50.17
S1B Fig	CD4+ T cells Donor 1 ISG15 fold change						S1C Fig	MDMs Donor 1 MARCH2 fold change
	hours post treatment	Mock		IFN-β				hours post treatment	Mock		IFN-β
	4	1	1	23.9	23.6			4	1	1	99.2445	247.53
	8	1	1	34.6	35.2			8	1	1	157.346	112.712
	16	1	1	41.4	30.7			16	1	1	180.753	223.75
	24	1	1	27.2	40.5			24	1	1	217.098	250.866
	CD4+ T cells Donor 2 ISG15 fold change							MDMs Donor 2 MARCH2 fold change
	hours post treatment	Mock		IFN-β				hours post treatment	Mock		IFN-β
	4	1	1	27.608	29.2838			4	1	1	59.643	39.114
	8	1	1	46.8955	22.6			8	1	1	56.0579	56.0579
	16	1	1	46.9631	42.3971			16	1	1	139.145	133.842
	24	1	1	58.6529	82.3923			24	1	1	630.532	419.139
	CD4+ T cells Donor 3 ISG15 fold change							MDMs Donor 3 MARCH2 fold change
	hours post treatment	Mock		IFN-β				hours post treatment	Mock		IFN-β
	4	1	1	29.0432	32.2378			4	1	1	52.8422	39.7821
	8	1	1	40.8267	47.7946			8	1	1	155.06	43.3081
	16	1	1	55.5053	75.1879			16	1	1	177.041	62.3444
	24	1	1	49.1085	44.5973			24	1	1	188.515	142.057
S1D Fig	HIV-1 DNA/GAPDH THP-1
	hours post infection	Mock			Infected
	4	1.38861e-06	2.86664e-07	5.19367e-07	0.00863332	0.0333062	0.0174304
	8	1.13659e-06	2.57252e-06	4.09769e-07	0.011192	0.0374902	0.0152244
	16	1.36651e-06	3.36498e-07	2.10604e-05	0.0107213	0.0391426	0.0170227
	24	1.39014e-05	0	2.82459e-07	0.0121672	0.0461955	0.011751
S1E Fig	HIV-1 DNA/GAPDH H9
	hours post infection	Mock			Infected
	4	5.49049e-07	1.60131e-06	1.664e-05	0.0605781	0.625247	0.342912
	8	2.31199e-06	0.000134373	0	0.0944497	0.531187	0.846233
	16	6.59568e-07	7.08961e-06	5.43841e-06	0.100081	0.811438	0.89654
	24	2.20996e-06	7.93955e-06	6.2018e-06	0.183115	0.51913	1.138

## Sheet: S2 Fig
S2B Fig	HIV-1 % relative infectivity
	Mock	E.V.	hM2	mM2 WT	mM2 C61G
	0	100	25.1	118.7	65.9
	0	100	24.8	81.2	70.7
	0	100	23.8	95.5	72

## Sheet: S3 Fig
S3B Fig	% relative infectivity
	Mock	EV	M2 WT (1µg)	M2 WT (2µg)	M2 WT (4µg)	M2 A54T (1µg)	M2 A54T (2µg)	M2 A54T (4µg)	M2 R219P (1µg)	M2 R219P (2µg)	M2 R219P (4µg)
	0.063152	100	92.7076	70.1403	38.3028	75.6108	34.842	20.0097	51.9307	37.9358	18.1315
	0.182154	100	60.2477	46.0084	40.4786	54.2838	39.454	12.8589	38.6294	29.4531	19.9709
	0.159633	100	76.2068	52.3731	38.4498	50.584	38.0316	24.406	48.8886	34.5531	30.9207
	0.222775	100	70.9499	46.4508	40.2084	52.9696	51.9819	27.6317	69.2123	39.6215	27.7819

[truncated: 4 more sheets: S4 Fig, S7 Fig, S8 Fig, S9 Fig]
